# Supplementary material for: Impacts of Fluoride Neurotoxicity and Mitochondrial Dysfunction on Cognition and Mental Health: A Literature Review
Source: Int J Environ Res Public Health. 2021 Dec 7;18(24):12884. doi: 10.3390/ijerph182412884 (PMC8700808; doi:10.3390/ijerph182412884)
Supplement: Supplementary file 1 [file ijerph-18-12884-s001.zip]

Archive with 5 entries (4 files):
- Proofed File Table S2.xlsx
- __MACOSX/
- __MACOSX/._Proofed File 1.xlsx
- __MACOSX/._Proofed File 2.xlsx
- Proofed File Table S1.xlsx
