# Supplementary material for: Impacts of Fluoride Neurotoxicity and Mitochondrial Dysfunction on Cognition and Mental Health: A Literature Review
Source: Int J Environ Res Public Health. 2021 Dec 7;18(24):12884. doi: 10.3390/ijerph182412884 (PMC8700808; doi:10.3390/ijerph182412884)
Supplement: Supplementary file 1 [file ijerph-18-12884-s001.zip › Proofed File Table S2.xlsx]

## Sheet: Sheet1
Article Title	Study Location and Year	Study Species	Exposure (No. in the exposure group)	Control (No. in the reference group)	Exposed Age (Duration of exposure)	Fluoride Assessment Method	Marker of Mitochondrial Function	Results
Dopamine receptor D2 gene polymorphism, urine fluoride, and intelligence impairment of children in China: A school-based cross-sectional study	China (2019)	Human	Non-dental fluorosis group (n=240)	Dental fluorosis group (n=376)	7-13 years (permanent residents since birth)	- Early-morning spot urine sample used for analysis	- Fasting peripheral blood samples used for analysis; relative mtDNA levels were measured from blood leukocytes and determining the ratio of two mitochondrial genes to two nuclear control genes	- Circulating mtDNA content is negatively related to low-to-moderate fluoride exposure and negatively associated with dental fluorosis (DF) prevalence. - Gender modifies the associations of DF prevalence with mtDNA and fluoride exposure. - mtDNA content partly mediates the association of fluoride with moderate DF prevalence.
Roles of mitochondrial fission inhibition in developmental fluoride neurotoxicity: mechanisms of action in vitro and associations with cognition in rats and children.	China (2019)	Rat	10 mg/L (n=15), 50 mg/L (n=15), or 100 mg/L (n=15) NaF in drinking water	Tap water containing <1.0 mg/L fluoride ion (n=15)	21 days (39 days)	- Rat behavior and hippocampi samples used for analysis	- Samples taken from rat hippocampi for analysis; total cellular RNA extracted via RNA extraction and quantitative real-time RT-PCR - Fission/fusion rates assessed via confocal laser microscopy	- NaF causes abnormal mitochondrial morphology and function in SH-SY5Y cells and induces mitochondrial fission/fusion imbalance in SH-SY5Y cells - Suppressing fission exacerbates NaF-caused mitochondrial injury and the resultant neuronal death via excessive apoptosis despite protective autophagy. Conversely, promoting fission alleviates NaF-induced mitochondrial impairments and following neuronal…
		Human	Children in high-fluoride areas (n=25)	Children in normal-fluoride areas (n=27)	8-12 years (permanent residents since birth)	- Lymphocytes in peripheral blood samples used for analysis	- Lymphocytes extracted from blood and used for analysis; total protein content measured using enzyme-linked immunosorbent assays (ELISA)	- The disturbed circulating levels of identified mitochondrial fission/fusion molecules are closely associated with intellectual loss in children with long-term fluoride exposure.
Chronic Exposure to Sodium Fluoride Triggers Oxidative Biochemistry Misbalance in Mice: Effects on Peripheral Blood Circulation	Brazil (2018)	Mouse	10 mg/L (n=10) or 50 mg/L (n=10) NaF in drinking water	0 mg/L (n=10) NaF in drinking water	21 days (60 days)	- Plasma from blood samples used for analysis	- Blood samples used for analysis; fluoride concentrations in plasma determined via acid-hexamethyldisiloxane (HMDS)-facilitated microdiffusion	- Fluoride doses of 10 mg/L and 50 mg/L were able to increase thiobarbituric acid reactive substances concentration and decrease nitric oxide levels and catalase activity in the blood. - There was no statistical difference for superoxide dismutase activity levels. - The 50 mg/L F group showed an increase in trolox equivalent antioxidant capacity levels and a decrease in the glutathione content wh…
SIRT1-dependent mitochondrial biogenesis supports therapeutic effects of resveratrol against neurodevelopment damage by fluoride	China (2020)	Rat	10 mg/L (n=20), 50 mg/L (n=20), 100 mg/L (n=20) NaF in drinking water	Tap water containing <1.0 mg/L fluoride ion (n=20)	21 days (60 days)	- Samples taken from rat hippocampi for analysis	- Samples taken from rat hippocampi for analysis; mtDNA and nuclear DNA were assessed via RT-qPCR to develop a ratio of relative mitochondrial contents	- Fluoride induces mitochondrial dysfunction and impairs mitochondrial biogenesis. This may be due to impeding the PGC-1α/NRF1/TFAM signaling pathway. - Enhanced mitochondrial biogenesis by mitochondrial transcription factor A (TFAM) overexpression reverses NaF-induced neuronal death via promoting mitochondrial function.
		Human	Children in high-fluoride areas (n=30)	Children in normal-fluoride areas (n=30)	8-12 years (permanent residents since birth)	- Lymphocytes in peripheral blood samples used for analysis	- Lymphocytes extracted from blood and used for analysis; circulating mitochondrial biogenesis signaling molecules measured using enzyme-linked immunosorbent assays (ELISA)	- Disturbed circulating levels of mitochondrial biogenesis signaling factors are closely correlated with an intellectual loss in children with long-term stable fluoride exposure in drinking water.
