# Supplementary material for: Impacts of Fluoride Neurotoxicity and Mitochondrial Dysfunction on Cognition and Mental Health: A Literature Review
Source: Int J Environ Res Public Health. 2021 Dec 7;18(24):12884. doi: 10.3390/ijerph182412884 (PMC8700808; doi:10.3390/ijerph182412884)
Supplement: Supplementary file 1 [file ijerph-18-12884-s001.zip › Proofed File Table S1.xlsx]

## Sheet: Table 1
Article Title	Study Location and Year	Study Species	Exposure (No. in the exposure group)	Control (No. in the reference group)	Exposed Age (Duration of exposure)	Fluoride Assessment Method	Primary Outcomes	Results
Dopamine receptor D2 gene polymorphism, urine fluoride, and intelligence impairment of children in China: A school-based cross-sectional study	China (2018)	Human	Children from endemic fluorosis areas; 1.52–2.49 mg/L fluoride in drinking water (n=71)	Children from non-endemic fluorosis areas; 0.20–1.00 mg/L fluoride in drinking water (n = 252)	7-12 years (chronic)	- Spot urine samples collected and measured with ion-selective electrode method to assess fluoride concentration - Blood samples were collected and subjected to polymerase chain reaction-restriction fragment length polymorphism methods to assess gene polymorphism of DRD2	- IQ scores measured via Combined Raven's Test - The Rural in China (CRT-RC) method and the Color Progressive Matrices (CPM).	- IQ decreased in an approximately linear manner as the log-urine fluoride increased - The DRD2 polymorphism was not related to IQ scores in children with high urinary fluoride levels. - IQ scores were strongly associated with urinary fluoride levels.
Modifying effect of COMT gene polymorphism and a predictive role for proteomics analysis in children's intelligence in endemic fluorosis area in Tianjin, China	China (2015)	Human	Children from endemic fluorosis areas; > 1 mg/L (n=84)	Children from non-endemic fluorosis areas; < 1 mg/L (n=96)	10-12 years (chronic)	- Drinking water samples were collected for analysis. Drinking water was assessed with an ion analyzer. - Fasting venous blood samples were collected and plasma and serum were isolated. Plasma was assessed with an ion analyzer, and some samples underwent two-dimensional electrophoresis. Serum was assessed for thyroid hormone levels via radioimmunoassay kits. - Urine samples were collected and ass…	- IQ scores measured via Combined Raven's Test - The Rural in China (CRT-RC) method.	-Serum fluoride and urinary fluoride had a positive correlation, with an increase in both as drinking water fluoride increased. - IQ appeared to have an inverse dose-response relationship with both serum fluoride and urinary fluoride. - The inverse association between urinary fluoride and IQ was more pronounced in children with the reference COMT genotype (val/val).
Neurotoxicity of sodium fluoride in rats	United States (1995)	Rat	0.13 mg/kg NaF injection 2-3 times daily for 9 injections total - Gestational days (GD) 14-18 (n=7), GD 17-19 (n=9)	Prenatal exposures consisted of saline injections 2-3 times daily for 9 injections total (n=13)	Prenatal - gestational days 14-18 or 17-19	- Blood samples were collected to determine plasma fluoride using the Whitford and Reynolds hexamethyldisiloxane diffusion method (HMDS) and an ion-specific electrode. - Seven brain regions were removed and weighed, then assessed for fluoride concentration via ionic fluoride diffusion.	Behavior modification was assessed using behavioral initiations (BI), behavioral total time (BTT), and behavioral time structure (BTS). BTS was based on how time was distributed between BIs and following behaviors.	- Prenatal fluoride exposure led to hyperactive behavior comparable to drug-induced behavior. - All exposed rats showed elevated plasma fluoride levels, which varied based on the concentration of fluoride exposure to an extent. - Adult exposure led to increased plasma fluoride levels and cognitive effects, with behavioral effects only in female rats. Adults seemed to show lower plasma fluoride le…
			5 ppm, 100 ppm, 125 ppm, or 175 ppm NaF in drinking water (n=19-27/sex and treatment)	0 ppm NaF in drinking water (n=19-27/sex and treatment)	Weanling - 21 days (6-20 weeks)
			100 ppm NaF in drinking water (n = 21-24/sex and treatment)	0 ppm NaF in drinking water (n = 21-24/sex and treatment)	Adult - 12 weeks (5-6 weeks)
Fluoride exposure during development affects both cognition and emotion in mice	China (2014)	Mouse	2 mg/L (low, n=12), 5 mg/L (moderate, n=12), or 10 mg/L (high, n=12) NaF in drinking water	0 mg/L (n=12) distilled water	4 weeks (4 weeks)	- The impact of fluoride was assessed via fur patterns, fluorosis symptoms in teeth, weight, and locomotor activity testing. Internal fluoride levels were not directly measured in this study.	Cognition, anxiety- and depression-like behaviors were assessed using the novel object recognition test, Morris water maze test, elevated plus-maze test, tail suspension test (TST), and forced swimming test (FST).	- Mice exposed to moderate and high levels of fluoride showed less ambulation than control mice, decreased novel object recognition, and significantly longer latency times in spatial learning. - Mice exposed to high levels of fluoride spent significantly more time in the open arms of the elevated plus-maze. Mice exposed to moderate and high levels of fluoride had longer immobility times in the TS…
Neurobehavioural effects of exposure to fluoride in the earliest stages of rat development	Argentina (2015)	Rat	5 mg/L (n=10) or 10 mg/L (n=10) NaF in drinking water	0 mg/L (n=10) NaF in drinking water	Pregnant adult female rats between 90-120 days old (throughout pregnancy, 21 days)	- The impact of fluoride was assessed via an open field test and several sensorimotor development markers (righting reflex, cliff aversion, negative geotaxis, and eye- and ear-opening). Internal fluoride levels were not directly measured in this study.	- Anxiety behaviors were assessed via a plus-maze test.	- Adult offspring exposed to low fluoride concentrations showed hyperactivity. - Exposure to fluoride reduced anxiety levels in young females and all adult offspring. - Low fluoride concentrations produce dysfunction in the central nervous system.
Neurofunctional effects of developmental sodium fluoride exposure in rats	Italy (2007)	Rat	- 1 ml/kg of deionized water via gavage (n=8 offspring) - NaF 2.5 mg/kg/ml dissolved in deionized water via gavage (n=8 offspring) - NaF 5.0 mg/kg/ml dissolved in deionized water via gavage (n=8 offspring)	No intragastric gavage (n=8 offspring)	Pregnant adult female rats (gestational day 0 to day 9 after parturition)	- The impact of fluoride was assessed via weight gain, a locomotor activity test, a rotarod test, a blood pressure measurement, and the sexual behavior and related ultrasonic vocalization test. Internal fluoride levels were not directly measured in this study.	- Learning impairments, memory impairments, and changes in emotionality were assessed through a novel object exploration test, a passive avoidance test, and an active avoidance conditioning test.	- Rats treated with fluoride (except for female rats receiving a dose of 5.0 mg/kg NaF) showed less exploratory activity. - Male rats exposed at all doses showed lower latency times in the rotarod test and passive avoidance test compared to controls and exposed female rats. Exposed males also showed impairment in the active avoidance test and copulatory activity. - Fluoride exposure did not appea…
Effect of fluoride exposure on anxiety- and depression-like behavior in mouse	China (2018)	Mouse	68 mg/L (n=30) NaF in drinking water	0 mg/L (n=30) deionized drinking water	Adult (90, 120, and 150 days)	- Hippocampi and cortices from each group removed and weighed to calculate the organ coefficient. Total RNA extracted from the hippocampus and subjected to real-time PCR (RT-PCR).	- Anxiety- and depression-like behaviors were assessed through a novel object recognition test, light/dark exploration test, emergence test, elevated zero-maze test, forced swimming test, and tail suspension test.	- No difference in organ coefficient was apparent between fluoride-exposed mice and controls. - Mice exposed to sodium fluoride for 90 days showed comparable behaviors to control mice. Mice exposed for 120 days showed increased anxiety-like behaviors in the elevated zero-maze, light/dark exploration test, novel object recognition test, and emergence test, while mice exposed for 150 days only show…
Fluoride related changes in behavioral outcomes may relate to increased serotonin	United States (2019)	Mouse	50 mg/L NaF in drinking water - Group 1 (n=15) - Group 2 (n=20)	0 mg/L NaF in drinking water Group 1 (n=15) Group 2 (n=20)	21 days (39 weeks)	- Serum serotonin measured via blood samples and compared via immunohistochemistry. - Brain fluoride measured via acid-hexamethyldisiloxane microdiffusion and fluoride ion-specific electrode.	- Anxiety-related behaviors were assessed via the open field test and the elevated plus-maze.	- Fluoride was added to drinking water postnatally, resulting in reduced anxiety in mice. - Increased fluoride was associated with significantly increased serum serotonin in mice. - Fluoride concentrations in the brain increased with increased time of exposure. - Serotonin immunolocalization was increased in the fluoride-exposed brain long-term.
		Human	2.5 mg/L (n=26) fluoridated drinking water from a well <0.5 ppm (n=2) fluoridated drinking water from a well	0 mg/L (n=3) fluoride-free drinking water from a bottle	7-13 years (chronic)	- Serum was separated from whole blood samples and tested with enzyme-linked immunosorbent (ELISA) assay. Neurobehavioral outcomes in humans were not assessed in this study.		- Serum serotonin levels in children who drank fluoridated water were significantly higher than that of children who drank non-fluoridated water.
Fluoride exposure and intelligence in school-age children: evidence from different windows of exposure susceptibility.	China (2020)	Human	Excessive fluoride exposure was defined as > 1.0 mg/L in drinking water Only prenatal excessive fluoride exposure group (n=107), only childhood excessive fluoride exposure group (n=157), prenatal and childhood excessive fluoride exposure group (n=141)	Fluoride concentration in drinking water > 1.0 mg/L (n=228)	7-13 years (chronic)	- Spot (early-morning) urine samples from subjects assessed via ion-selective electrode technique	- Intelligence quotient measured via Combined Raven’s Test-The Rural in China (CRT-RC2)	- IQ scores were lower among children prenatally exposed to excessive fluoride compared to their counterparts who were not exposed. - Beyond a 2.1 mg/L urinary fluoride concentration, a 1.0 mg/L increment increase was related to a reduction of 11.4 points in IQ scores.
luoride exposure during early adolescence and its association with internalizing symptoms
Critical windows of fluoride neurotoxicity in Canadian children.	Canada (2021)	Human	Mother-child pairs (n=593)		3–4 years (chronic)	- Maternal and childhood spot urine samples from subjects assessed via ion-selective electrode technique	- IQ assessed via Primary Scale of Intelligence-III (WPPSI-III; Canadian norms	- A significant association between IQ and fluoride exposure was found, with the strongest effects occurring prenatally.
Fluoride exposure during pregnancy and lactation triggers oxidative stress and molecular changes in hippocampus of offspring rats			Formula-fed infants (Infant fluoride intake (IFI) near 1 [IFI = water fluoride (mg/L) × 0.8 L/day × (1-(exclusive breastfeeding/11.99])	Breastfed infants (Infant fluoride intake (IFI) near 0 [IFI = water fluoride (mg/L) × 0.8 L/day × (1-(exclusive breastfeeding/11.99])
Prenatal Fluoride Exposure and Cognitive Outcomes in Children at 4 and 6-12 Years of Age in Mexico	Mexico (2017)	Human	Cohort 2A contained children with General Cognitive Index (GCI) complete covariates (n=287). Fluoride exposure: 250 ppm of fluoride in salt and 0.15 - 1.38 mg/L of fluoride in drinking water.	Cohort 3 contained children with IQ data from the Wechsler Abbreviated Scale of Intelligence (WASI) and complete covariates (n=211). Fluoride exposure: 250 ppm of fluoride in salt and 0.15 - 1.38 mg/L of fluoride in drinking water.	4, 6-12 years (prenatal exposure ≤ 14 weeks of gestation	- Maternal pregnancy urine samples and child urine samples were collected and assessed via an ion-selective electrode technique.	- Intelligence and cognition were assessed via the General Cognitive Index (GCI) of the McCarthy Scales of Children’s Abilities (age 4) and full-scale intelligence quotient (IQ) from the Wechsler Abbreviated Scale of Intelligence (WASI) (age 6–12).	- There is a correlation between GCI scores at age 4 and IQ scores at ages 6-12. - Prenatal maternal urinary fluoride exposure did not correlate to children's urinary fluoride concentration. - Children's urinary fluoride concentrations did not have a statistically significant correlation to IQ.
Threshold effects of moderately excessive fluoride exposure on children's health: A potential association between dental fluorosis and loss of excellent intelligence	China (2018)	Human	>1.0 mg/L (n=1250) fluoridated drinking water	≤ 1.0 mg/L (n=1636) fluoridated drinking water	7-13 years (chronic)	- Spot (early-morning) urine samples from subjects and drinking water samples were collected and assessed via ion-selective electrode technique.	- IQ was assessed via the second edition Combined Raven's Test–The Rural in China (CRT-RC).	- Each 0.5 mg/L increase in the water fluoride level (from 0.80 mg/L) correlated to a reduction in IQ by 4.29 points. - Each 0.5 mg/L increase in the urinary fluoride level correlated to a reduction in IQ by 2.67 points.
Association of lifetime exposure to fluoride and cognitive functions in Chinese children: A pilot study	China (2015)	Human	Diagnosis was based on the severity of fluorosis using the Dean Index (%): Normal/questionable (19%), very mild/mild (21%), moderate/severe (60%) (n=51).		6-8 years (chronic)	- Early morning urine samples were collected and assessed using an ion-specific electrode. - Subjects underwent a dental exam to rate the degree of dental fluorosis using the Dean Index. - Blood samples were collected and tested for possible iron deficiency.	- Cognitive functions were assessed via the Wide Range Assessment of Memory and Learning (WRAML), Wechsler Intelligence Scale for Children-Revised (WISC-IV), and Wide Range Assessment of Visual Motor Ability (WRAVMA).	- Urinary fluoride levels show some correlation with water fluoride levels (r = 0.66, p < 0.001) - Children with water and urinary fluoride concentrations < 1 mg/L typically showed lower degrees of fluorosis compared to children with higher concentrations. - There is a potential dose-response association between fluoride consumption on cognitive defects; further characterization of this relations…
A Benchmark Dose Analysis for Maternal Pregnancy Urine-Fluoride and IQ in Children	Mexico (2020)	Human	Fluoridated drinking water (n=287)		3-12 years (chronic)	- Maternal spot urine samples assessed via ion-selective electrode technique	- Cognitive functions at age 4 were assessed via McCarthy Scales of Children’s Abilities (MSCA) Spanish Version - Cognitive functions at ages 6-12 were assessed via a Spanish version of the Wechsler Abbreviated Scale of Intelligence (WASI)	- Associations between maternal urinary fluoride and cognitive deficits were found
Dietary fluoride intake during pregnancy and neurodevelopment in toddlers: A prospective study in the progress cohort	Canada (2020_		Fluoridated drinking water and fluoride intake from beverage consumption (n=512)				- Cognitive functions at ages 3 to 4 years were assessed using the Wechsler Preschool and Primary Scale of Intelligence, Third Edition (WPPSI-III) in English or French.	- IQ loss, especially in non-verbal intelligence, was noted to have an association with both fluoride intake from beverages and water fluoride concentrations.
Decreased intelligence in children and exposure to fluoride and arsenic in drinking water	Mexico (2007)	Human	- Children from Salitral; 5.3 ± 0.9 mg/L fluoride in drinking water (n=20) - Children from 5 de Febrero; 9.4 ± 0.9 mg/L fluoride in drinking water (n=60)	- Children from Moctezuma; 0.8 ± 1.4 mg/L fluoride in drinking water (n=52)	6-10 years (chronic)	- Urine samples and drinking water samples were collected and assessed using an ion-specific electrode.	- Intelligence was assessed via the Wechsler Intelligence Scale for Children-Revised Mexican Version (WISC-RM).	- Urinary fluoride levels showed an association to lower scores on the WISC-RM in the Performance, Verbal, and Full IQ scores. - A 1 mg/L increase in urinary fluoride was associated with a loss of 1.7 IQ points.
Association between maternal fluoride exposure during pregnancy and IQ scores in offspring in Canada	Canada (2019)	Human	Youth living in a fluoridated area (n=162)	Youth living in a non-fluoridated area (n=238)	3-4 years (chronic)	- Spot maternal urine samples were collected each trimester and analyzed using hexamethyldisiloxane microdiffusion. - Drinking water fluoride concentrations were estimated based on the zip code of the subject. - Mothers filled out a self-reported questionnaire on their consumption of tap water and water-based beverages to estimate fluoride exposure.	- Children's intelligence was assessed via the Wechsler Primary and Preschool Scale of Intelligence-III. Children were also assessed for verbal IQ and performance IQ.	- Higher levels of maternal fluoride exposure were linked to lowered IQ scores in children aged 3 to 4 years old. - A 1 mg/L increase in maternal urinary fluoride was associated with a 3.7-point IQ decrease in children. - Female children showed significantly higher IQ scores compared to male children with comparative fluoride exposure.
Exposure to fluoridated water and attention deficit hyperactivity disorder prevalence among children and adolescents in the United States: an ecological association	United States (2015)	Human	- Three subsamples of ADHD prevalence in United States children aged 4-17 to determine ADHD prevalence by state: 2003 (n = 79,264), 2007 (n = 73,123), and 2011 (n = 76,015). - People using fluoridated public water supplies in each state and the District of Columbia per CDC data: 1992 (n = 144,217,476), 2000 (n = 161,924,080), 2002 (n = 172, 209,735), 2004 (n = 180,632,481), 2006 (n = 184,028,038)…		4-17 years (chronic)	- Data from the Water Fluoridation Reporting System collected for analysis. - The percentage of each state receiving optimally fluoridated water from public water systems and state population estimates were obtained from the United States Census website.	- Statistical comparisons of ADHD prevalence and water fluoridation prevalence between geographic regions were determined using one-way ANOVA followed by Bonferroni post hoc test in all cases except for regional fluoridation prevalence comparisons in 2000 and 2002. In those cases, Games-Howell’s test was used due to heterogeneous variances.	- Significant variation exists in fluoridation prevalence between states. - Areas with lower socioeconomic statuses showed higher ADHD prevalence and higher artificial water fluoridation prevalence.
Association of water fluoride and urinary fluoride concentrations with attention deficit hyperactivity disorder in Canadian youth	Canada (2019)	Human	- Youth living in a fluoridated area (n=932) - Youth with a tap water fluoride measurement who primarily drink tap water (n=710)	- Youth living in a non-fluoridated area (n=790)	6-17 years (chronic)	- Non-fasting urine spot samples were collected and were not standardized with respect to collection time. Samples were analyzed via a fluoride ion-selective electrode. - Tap water samples were collected for some subjects. Samples were analyzed for fluoride concentrations via a basic anion exchange chromatography procedure.	- Hyperactivity and inattention were measured via the Strengths and Difficulties Questionnaire and a physician-made diagnosis of ADHD. Youth exposed to higher tap water fluoride showed a high risk of ADHD diagnosis.	- A 1.0 mg/L increase in water fluoride concentration correlated with 6.1 times higher odds of an ADHD diagnosis. - This study found a 1.5-point increase in ADHD symptoms per 1 mg/L increment increase in water fluoridation. - Urinary fluoride levels were not found to correlate to ADHD symptoms.
Prenatal fluoride exposure and attention deficit hyperactivity disorder (ADHD) symptoms in children at 6–12 years of age in Mexico City	Mexico (2018)	Human	Cohort 2A (recruited between 1997 and 1999) was comprised of children with complete covariates (n=210). Fluoride exposure: 250 ± 50 ppm fluoride in salt and 0.15-1.38 mg/L fluoride in drinking water	Cohort 3 (recruited between 2001 and 2003) was comprised of children with complete covariates (n=210). Fluoride exposure: 250 ± 50 ppm fluoride in salt and 0.15-1.38 mg/L fluoride in drinking water	6-12 years (chronic)	- Maternal spot urine samples were collected and creatinine-adjusted maternal urinary fluoride concentrations were calculated.	Behaviors associated with ADHD were assessed using the Spanish version of the Conners' Rating Scales-Revised and the Conners' Continuous Performance Test	- A 0.5 mg/L increase in maternal urinary fluoride concentration correlated to higher CRS-R scores for DSM-IV inattention (2.84 points) and cognitive problems/inattention (2.54 points). - There is a potential dose-response relationship between fluoride concentration and attention deficits.
Fluoride exposure during early adolescence and its association with internalizing symptoms	United States (2021)	Human	Fluoridated drinking water (n=286)		12 years (chronic)	- Spot urine samples from subjects were collected and assessed via ion-selective electrode technique.	- Internalizing behaviors assessed through Behavior Assessment System for Children-2 (BASC-2)	- Elevated urinary fluoride was linked to increased somatization symptoms. - Males exhibited a more significant relationship between fluoride exposure and internalizing symptoms - Urinary fluoride was not linked to depressive or anxiety symptoms.
Prenatal exposure to fluoride and neuropsychological development in early childhood: 1-to 4 years old children	Spain (2021)	Human	Fluoridated drinking water - Age 1: 316 mother-child pairs - Age 4: 248 mother-child pairs		1-4 years (chronic)	- Maternal spot urine samples were collected and assessed via ion-selective electrode technique.	- Children assessed at age 14.6 ± 0.8 months were given the Bayley Scales of Infant Development (BSID) - Children assessed at age 4.4 ± 0.1 years were given a standardized version of the McCarthy Scales of Children's Abilities (MSCA) adapted to the Spanish population	- Maternal urinary fluoride associated with improved cognition in childhood. - Males exhibited more significant neuropsychological outcomes than females.
Effects of Perinatal Fluoride Exposure on Short- and Long-Term Memory, Brain Antioxidant Status, and Glutamate Metabolism of Young Rat Pups.
